# Supplementary material for: Non-Uptake of Newborn Screening in Planned Homebirth Is Associated with Preventive Health Practices for Infants: A Retrospective Case-Control Study
Source: Int J Neonatal Screen. 2025 Feb 21;11(1):15. doi: 10.3390/ijns11010015 (PMC11942714; doi:10.3390/ijns11010015)
Supplement: Supplementary file 1 [file IJNS-11-00015-s001.zip]

Archive with 1 entries (1 files):
- IJNS-3473570-supplementary.pdf
